# Supplementary material for: Functionalization of Microfiltration Media Towards Catalytic Hydrogenation of Selected Halo-Organics from Water
Source: Nanomaterials (Basel). 2025 Dec 22;16(1):14. doi: 10.3390/nano16010014 (PMC12787646; doi:10.3390/nano16010014)
Supplement: Supplementary file 1 [file nanomaterials-16-00014-s001.zip]

Archive with 1 entries (1 files):
- nanomaterials-4053515-supplementary.pdf
